# Supplementary material for: The effect of omega-3 polyunsaturated fatty acid intake on blood levels of omega-3s in people with chronic atherosclerotic disease: a systematic review
Source: Nutr Rev. 2023 Mar 7;81(11):1447–61. doi: 10.1093/nutrit/nuad020 (PMC10563859; doi:10.1093/nutrit/nuad020)
Supplement: nuad020_Supplementary_Data [file nuad020_supplementary_data.zip]

Archive with 5 entries (4 files):
- nuad020_Supplementary_Data/
- nuad020_Supplementary_Data/Supporting Materials Appendix S1 Search strategy used across databases.docx
- nuad020_Supplementary_Data/Supporting Materials Appendix S2 Quality Appraisal Tool.docx
- nuad020_Supplementary_Data/Supporting Materials Appendix S3 Results of the quality appraisal.docx
- nuad020_Supplementary_Data/Supporting Materials PRISMA 2020 Checklist.docx
